# Supplementary material for: Data-Driven Optimization of DIA Mass Spectrometry by DO-MS
Source: J Proteome Res. 2023 Sep 11;22(10):3149–58. doi: 10.1021/acs.jproteome.3c00177 (PMC10591957; doi:10.1021/acs.jproteome.3c00177)
Supplement: Supplementary file 1 — pr3c00177_si_001.zip [file pr3c00177_si_001.zip]

Archive with 12 entries (12 files):
- 01_DO-MS_Report_MS1_number.html
- __MACOSX/._01_DO-MS_Report_MS1_number.html
- 02_DO-MS_Report_MS2_strategies.html
- __MACOSX/._02_DO-MS_Report_MS2_strategies.html
- 03_DO-MS_Report_gradient_length.html
- __MACOSX/._03_DO-MS_Report_gradient_length.html
- 04_DO-MS_Report_MS1_number.html
- __MACOSX/._04_DO-MS_Report_MS1_number.html
- 05_DO-MS_Report_sc_qc.html
- __MACOSX/._05_DO-MS_Report_sc_qc.html
- supplementary tables.xlsx
- __MACOSX/._supplementary tables.xlsx
