# Supplementary material for: Data-Driven Optimization of DIA Mass Spectrometry by DO-MS
Source: J Proteome Res. 2023 Sep 11;22(10):3149–58. doi: 10.1021/acs.jproteome.3c00177 (PMC10591957; doi:10.1021/acs.jproteome.3c00177)
Supplement: Supplementary file 1 — pr3c00177_si_001.zip [file pr3c00177_si_001.zip › supplementary tables.xlsx]

## Sheet: FIll Times
Experiment	MS1 windows	max fill time (ms)	MS2 Windows	max fill time (ms)	Cycle length (s)
Systematic optimization of precursor isolation windows
	1	300	2	300	0.9
	1	300	4	300	1.5
	1	300	6	300	2.1
	1	300	8	300	2.7
	1	300	10	300	3.3
	1	300	12	300	3.9
	1	300	16	300	5.1
Data Driven optimization of window placement
	1	251	8	251	2.259
Optimizing gradient profile and length
	1	300	8	300	2.7
Effect of additional survey scans
	1	251	8	251	2.259
	2	251	8	251	2.51

## Sheet: DO-MS Metrics
Ion Sampling
Name	Description
Channel-wise MS1 Intensity for Precursors	Plotting the MS1 intensity for all precursors associated with one of the defined channels.
Precursors Identified across Gradient	Plotting the precursors across the chromatographic gradient.
MS1 Intensity Summed over all Channels	Plotting the MS1 intensity for all precursors summed over all channels.
MS1 Intensity for Intersected Precursors, Summed over all Channels	Plotting the MS1 intensity for all precursors summed over all channels. Only intersected precursors present in all loaded experiments are shown.
Normalized MS1 Intensity for Intersected Precursors	Plotting the MS1 intensity for intersected precursors summed over all channels. Experiments are normalized to the first experiment.
Number of Precursors by Charge State	Number of precursors observed during MS1 scans by charge state.
MS1 Fill Time Distribution	Histogram showing the distribution of all MS1 fill times.
MS1 Fill Times along Gradient	The average fill time is shown in magenta for different bins along the retention time gradient. The standard deviation is depicted as an area in blue, and scans outside this area are shown as single data points.
MS1 TIC along Gradient	The total Ion Current (TIC) is shown for bins along the retention time gradient.
MS2 Fill Time Distribution	Histogram showing the distribution of all MS2 fill times.
MS2 Fill Times along Gradient	The average fill time is shown in magenta for different bins along the retention time gradient. The standard deviation is depicted as an area in blue, and scans outside this area are shown as single data points.
MS2 Fill Time Matrix	The average MS2 fill times are shown across the gradient for every distinct MS2 window.
Channel-wise MS1 Copy Number for Precursors	Plotting the MS1 copy numbers for all precursors associated with one of the defined channels. The copy numbers are calculated using the signal-to-noise ratio as described in Derks et al. 2022. By default, a resolution of 70,000 is used during preprocessing. It can be changed with the –resolution parameter.
Identifications
Name	Description
Number of Confident Precursor Identifications	Plotting the number of precursors identified as a function of the false discovery rate (FDR).
Precursors by Quantification Strategy	Number of precursors found based on quantification startegy. MS2 precursors are counted based on Precursor.Quantity > 0 and MS1 precursors are counted based on Ms1.Area > 0.
Precursors by Modification	Number of precursors found based on modification types specified.
Miscleavage Rate (percentage), PEP < 0.01	Miscleavage rate (percentage) for precursors identified with confidence PEP < 0.01
Miscleavage Rate (K), PEP < 0.01	Plotting frequency of lysine miscleavages in confidently identified precursors.
Miscleavage Rate (R), PEP < 0.01	Plotting frequency of arginine miscleavages in confidently identified precursors.
Number of Protein Identifications	Number of proteotypic protein IDs found per run. Protein IDs are shown across all channels in an experiment.
plex-DIA Diagnostics
Name	Description
Identified Precursors per Channel	The number of precursors identified is shown for every channel together with the number of total and intersected precursors. The number of precursors is based on all precursors found in the report.tsv file which is by default controlled by a run-specific FDR.
Identified Precursors per Channel, Channel Q-Value	The number of precursors identified is shown for every channel together with the number of total and intersected precursors. The number of precursors is based on all precursors with a Channel.Q.Value <= 0.01.
Identified Proteins per Channel	The number of Proteins identified is shown for every channel together with the number of total and intersected proteins. The number of proteins is based on all proteotypic precursors independent of the Protein.Q.Value.
Relative Single-Cell Intensity	Single-Cell intensity relative to the carrier channel for intersected precursors
MS1 Quantification Variability	Single-Cell intensity relative to the carrier channel for intersected precursors
Total MS1 Precursors	Total number of precursors identified based on different confidence metrics.
Missing Data, Precursor Level	Plotting the Jaccard Index for identified precursors for all channel combinations.
Missing Data, Protein Level	Plotting the Jaccard Index for identified precursors for all channel combinations.
Feature Detection
Name	Description
Features Identified by Charge	Peptide like features identified by Dinosaur are reported based on the charge. Precursors quantified in seperate channels are treated as separate precursors.
Isotopic Peaks Identified per Feature	The number of isotopic peaks identified is shown for peptide like features identified by Dinosaur.
Number of Scans per feature	The number of MS1 scans is shown for all peptide like features identified by Dinosaur.
Retention Length of Features at Base	The elution length at base for peptide like features identified by Dinosaur.
Features Identified across Gradient	The frequency of precursor identifications based on the peptide like features identified by Dinosaur is plotted across the chromatographic gradient.
Features Identified across m/z	The frequency of precursor identifications based on the peptide like features identified by Dinosaur is plotted across theprecursor mass range.
Feature Intensity Distribution	Distribution of MS1 intensities for peptide like features Identified by Dinosaur.
